# Supplementary material for: Collaborative multicenter logistics delivery network optimization with resource sharing
Source: PLoS One. 2020 Nov 23;15(11):e0242555. doi: 10.1371/journal.pone.0242555 (PMC7682872; doi:10.1371/journal.pone.0242555)
Supplement: S1 Dataset — (XLSX) [file pone.0242555.s001.xlsx]

## Sheet: Sheet1
DCs & Customers	Longitude	Latitude	Time windows
DC1	103.954	30.8073	0	900
DC2	103.945	30.567	0	900
DC3	104.433	30.7649	0	900
DC4	104.304	30.5658	0	900
D1	103.979	30.8433	750	809
D2	104.001	30.802	553	602
D3	103.892	30.8445	147	219
D4	104.036	30.8392	616	661
D5	104.054	30.8055	128	179
D6	104.001	30.7666	478	531
D7	103.897	30.8014	616	680
D8	103.927	30.8262	351	386
D9	103.913	30.7365	655	721
D10	103.968	30.7784	219	271
D11	103.964	30.7412	384	443
D12	103.959	30.871	196	252
D13	104.116	30.8339	364	416
D14	104.066	30.8669	567	626
D15	104.016	30.8875	846	900
D16	104.289	30.4966	128	185
D17	104.141	30.7466	598	669
D18	104.09	30.7731	824	890
D19	104.033	30.7466	231	298
D20	103.847	30.8669	186	253
D21	103.804	30.7902	33	93
D22	103.921	30.9052	72	141
D23	103.882	30.72	410	470
D24	103.954	30.6993	140	199
D25	103.865	30.5569	611	678
D26	103.941	30.4842	782	857
D27	103.886	30.5989	414	491
D28	104.141	30.6934	206	275
D29	104.334	30.7943	865	925
D30	104.479	30.8457	656	728
D31	104.382	30.7554	465	532
D32	104.195	30.6586	797	874
D33	103.791	30.8339	467	511
D34	104.136	30.8875	462	534
D35	104.196	30.8415	201	258
D36	104.285	30.6255	877	938
D37	104.241	30.551	776	852
D38	104.005	30.9175	178	238
D39	104.297	30.8904	629	677
D40	104.195	30.8887	835	900
D41	104.001	30.6533	319	398
D42	103.885	30.6728	115	179
D43	103.97	30.6225	433	491
D44	104.01	30.5912	53	123
D45	103.921	30.6568	306	376
D46	103.981	30.5374	517	567
D47	103.949	30.5238	77	132
D48	103.923	30.5971	556	610
D49	103.831	30.6562	23	66
D50	103.849	30.606	506	566
D51	103.903	30.5634	741	791
D52	103.833	30.5244	250	300
D53	103.881	30.512	110	170
D54	104.061	30.6379	745	780
D55	104.051	30.5315	457	518
D56	103.994	30.7212	677	743
D57	103.788	30.5522	508	566
D58	104.058	30.707	32	102
D59	103.827	30.7566	370	440
D60	104.085	30.8374	84	147
D61	103.968	30.9058	582	638
D62	104.119	30.802	772	835
D63	103.88	30.8893	380	440
D64	104.065	30.5841	577	636
D65	104.146	30.5439	659	720
D66	104.411	30.8392	841	902
D67	104.53	30.7731	647	703
D68	104.511	30.8439	35	91
D69	104.306	30.8274	273	330
D70	104.46	30.6816	128	195
D71	104.391	30.5652	704	749
D72	104.265	30.6639	406	482
D73	104.243	30.5061	582	638
D74	104.144	30.6539	314	358
D75	104.183	30.6054	100	157
D76	103.984	30.4641	561	632
D77	103.858	30.4771	693	768
D78	103.92	30.5025	35	92
D79	104.016	30.5102	604	657
D80	104.176	30.4972	608	661
D81	103.786	30.4972	334	384
D82	103.777	30.609	555	610
D83	103.861	30.8067	493	544
D84	103.846	30.6958	602	657
D85	104.104	30.5037	650	710
D86	104.09	30.467	173	229
D87	104.038	30.4753	595	636
D88	103.777	30.661	286	341
D91	104.479	30.7684	142	197
D92	104.462	30.7383	754	814
D93	104.383	30.7182	583	647
D94	104.402	30.805	364	416
D95	104.48	30.8091	410	470
D96	104.509	30.7052	140	199
D97	104.497	30.6521	748	800
D98	104.321	30.7595	462	534
D99	104.271	30.7997	405	459
D100	104.423	30.72	15	62
D101	104.365	30.8792	65	133
D102	104.174	30.8014	401	481
D103	104.056	30.901	425	484
D104	104.4	30.8851	426	491
D105	104.517	30.8091	98	166
D106	104.459	30.8852	801	872
D107	104.242	30.7348	356	429
D108	104.203	30.769	202	262
D109	104.293	30.7489	115	180
D110	104.338	30.6669	70	141
D111	104.298	30.7165	188	260
D112	104.393	30.6143	380	440
D113	104.473	30.6155	93	159
D114	104.139	30.5055	310	381
D115	103.919	30.7035	95	163
D116	104.038	30.6733	148	199
D117	103.959	30.6633	205	279
D118	103.808	30.6314	333	385
D119	103.821	30.5918	193	252
D120	103.894	30.7649	847	900
D121	103.833	30.894	448	517
D122	104.087	30.8061	176	243
D123	104.095	30.7342	19	94
D124	104.366	30.7855	665	738
D125	104.35	30.7165	568	626
D126	104.44	30.8256	677	743
D127	104.247	30.8598	311	384
D128	104.371	30.8468	516	574
D129	104.194	30.5564	509	571
D130	104.032	30.619	331	405
D131	103.986	30.5031	778	825
D132	103.868	30.6356	234	316
D133	104.237	30.622	296	347
D134	104.383	30.5303	472	539
D135	104.337	30.6001	351	437
D136	104.36	30.642	79	140
D137	104.275	30.5865	307	374
D138	104.289	30.5321	712	784
D139	104.363	30.5711	215	293
D140	104.212	30.5274	137	182
D141	104.314	30.6485	287	363
D142	104.215	30.5989	76	144
D143	104.419	30.5416	840	900
D144	104.375	30.6905	479	529
D145	104.433	30.5865	417	482
D146	104.47	30.5067	49	119
D147	104.433	30.5037	764	823
D148	104.225	30.4883	284	349
D149	104.31	30.6107	673	748
D150	104.409	30.6574	526	584
D151	104.45	30.6421	494	550
D152	104.52	30.5694	285	358
D153	104.474	30.5629	507	543
D154	104.236	30.6928	567	634
D155	104.238	30.655	65	126
D156	104.266	30.4836	153	210
D157	104.33	30.4854	561	617
D158	104.098	30.5422	668	719
D159	104.092	30.6698	641	697
D160	104.189	30.6928	278	325
D161	104.518	30.7365	754	813
D162	104.308	30.792	80	153
D163	104.179	30.7271	723	756
D164	104.143	30.8551	405	453
D165	104.234	30.8109	515	585
D166	103.837	30.7955	392	442
D167	104.133	30.5812	262	329
D168	104.156	30.6155	387	466
D169	104.328	30.8675	38	93
D170	104.034	30.8639	101	160
D171	104.266	30.707	86	142
D172	104.367	30.4919	88	141
D173	104.483	30.5883	829	890
D174	103.839	30.5634	480	541
D175	103.911	30.6279	817	900
D176	104.468	30.4759	241	292
D177	103.909	30.4795	51	93
D178	103.747	30.6397	522	581
D179	103.771	30.8008	401	481
D180	103.74	30.7141	425	484
